# Supplementary material for: Naive and Memory B Cell BCR Repertoires in Individuals Immunized with an Inactivated SARS-CoV-2 Vaccine
Source: Vaccines (Basel). 2025 Apr 8;13(4):393. doi: 10.3390/vaccines13040393 (PMC12031002; doi:10.3390/vaccines13040393)
Supplement: Supplementary file 1 [file vaccines-13-00393-s001.zip]

Archive with 1 entries (1 files):
- vaccines-3522767-supplementary.pdf
